# Supplementary material for: Toll-like receptor 9 (TLR9) expression correlates with cell of origin and predicts clinical outcome in diffuse large B-cell lymphoma
Source: BMC Cancer. 2025 May 28;25:959. doi: 10.1186/s12885-025-14359-7 (PMC12117956; doi:10.1186/s12885-025-14359-7)
Supplement: Supplementary file 4 — Supplementary Material 4. [file 12885_2025_14359_MOESM4_ESM.zip]

Archive with 3 entries (3 files):
- Raw data for Fig 2 and S8_merged_pdf_REV4.pdf
- Raw data for Fig 2_REV4.pdf
- Raw data for Fig S8_REV4.pdf
